# Supplementary material for: Impact of Cork Closures on the Volatile Profile of Sparkling Wines during Bottle Aging
Source: Foods. 2022 Jan 22;11(3):293. doi: 10.3390/foods11030293 (PMC8833955; doi:10.3390/foods11030293)
Supplement: Supplementary file 1 [file foods-11-00293-s001.zip]

Archive with 1 entries (1 files):
- foods-1555628-supplementary.pdf
